# Supplementary material for: Mid-Atlantic Big Brown and Eastern Red Bats: Relationships between Acoustic Activity and Reproductive Phenology
Source: Diversity (Basel). 2022 Apr 21;14(5):319. doi: 10.3390/d14050319 (PMC9185541; doi:10.3390/d14050319)
Supplement: Supplementary file 1 [file diversity-14-00319-s001.zip]

Archive with 1 entries (1 files):
- diversity-1599000-supplementary.pdf
